# Supplementary material for: Mosquito microbiota cluster by host sampling location
Source: Parasit Vectors. 2018 Aug 14;11:468. doi: 10.1186/s13071-018-3036-9 (PMC6092830; doi:10.1186/s13071-018-3036-9)
Supplement: Supplementary file 1 — Table S1. Frequency of different bacterial OTUs in mosquito samples. (XLSX 11 kb) [file 13071_2018_3036_MOESM1_ESM.xlsx]

## Sheet: Sheet1
Additional file 1:Table S1. Frequency of different bacterial OTUs in mosquito samples
OTUID	#Mosquito Samples
7	60
4	55
5	53
12	53
9	50
2	49
422	44
36	39
213	39
30	38
127	37
385	36
22	34
345	33
216	32
335	32
206	31
21	30
56	30
454	29
13	28
194	28
19	27
116	27
363	27
3	26
95	26
62	23
231	23
18	22
37	22
360	21
14	20
110	19
45	18
391	18
471	18
10	17
314	17
329	17
1	16
154	16
219	16
16	15
42	15
25	14
29	14
186	14
411	14
445	14
495	14
6	13
17	13
23	13
34	13
47	13
78	13
130	13
286	13
73	12
429	12
20	11
26	11
353	11
399	11
430	11
461	11
24	10
28	10
128	10
149	10
163	10
177	10
250	10
311	10
433	10
467	10
139	9
155	9
223	9
256	9
375	9
377	9
384	9
390	9
428	9
40	8
76	8
96	8
121	8
147	8
308	8
435	8
8	7
59	7
169	7
180	7
214	7
425	7
32	6
50	6
60	6
67	6
84	6
91	6
108	6
126	6
153	6
244	6
356	6
403	6
440	6
31	5
49	5
92	5
120	5
143	5
235	5
296	5
309	5
336	5
469	5
11	4
54	4
58	4
75	4
122	4
133	4
176	4
195	4
202	4
217	4
237	4
298	4
319	4
328	4
382	4
392	4
404	4
409	4
432	4
434	4
437	4
479	4
41	3
51	3
64	3
111	3
125	3
142	3
161	3
251	3
290	3
297	3
417	3
466	3
27	2
38	2
44	2
46	2
55	2
65	2
69	2
70	2
80	2
85	2
89	2
101	2
118	2
123	2
156	2
173	2
212	2
224	2
227	2
228	2
245	2
258	2
264	2
267	2
274	2
282	2
287	2
318	2
326	2
365	2
367	2
407	2
414	2
481	2
43	1
48	1
63	1
68	1
72	1
74	1
77	1
81	1
86	1
87	1
93	1
94	1
99	1
103	1
112	1
117	1
119	1
129	1
131	1
132	1
134	1
137	1
140	1
141	1
144	1
146	1
152	1
158	1
160	1
164	1
165	1
170	1
172	1
174	1
178	1
179	1
182	1
185	1
187	1
189	1
191	1
193	1
197	1
200	1
201	1
203	1
204	1
205	1
207	1
208	1
210	1
215	1
218	1
220	1
221	1
222	1
229	1
230	1
233	1
234	1
238	1
241	1
243	1
247	1
252	1
254	1
257	1
259	1
260	1
263	1
275	1
276	1
277	1
283	1
300	1
302	1
303	1
304	1
305	1
306	1
307	1
315	1
321	1
323	1
372	1
383	1
388	1
413	1
446	1
458	1
459	1
465	1
470	1
473	1
