# Supplementary material for: Mosquito microbiota cluster by host sampling location
Source: Parasit Vectors. 2018 Aug 14;11:468. doi: 10.1186/s13071-018-3036-9 (PMC6092830; doi:10.1186/s13071-018-3036-9)
Supplement: Supplementary file 4 — Table S4. SIMPER analysis results showing differential abundance of bacterial OTUs among mosquito species from different study sites. (CSV 40 kb) [file 13071_2018_3036_MOESM4_ESM.csv]

Additional file 4:Table S4. SIMPER analysis results showing differential abundance of bacterial OTUs among mosquito species from different study sites
OTUID	Kingdom	Phylum	Subphylum	Class	Order	Family	Genus	Av..dissim	Contrib...	Cumulative..	CON_LA	MEL_WI	PIP_IA	PIP_MI	PIP_MN	PIP_MO	QUA_LA	QUI_LA	SAL_WI	TAR_IA	TAR_MO	TIT_LA	VEX_IA	VEX_MI
2	Bacteria	Proteobacteria	Betaproteobacteria	Betaproteobacteria	Burkholderiales	Comamonadaceae	Delftia	8.958	9.512	9.512	0	0.84	4.44	37.07	1.59	0	0	0.74	10.55	13.44	0	1.24	2.76	34.21
4	Bacteria	Firmicutes	Firmicutes	Bacilli	Bacillales	Bacillaceae	Bacillus	4.429	4.702	14.21	0.01	9.93	0	0.33	9.34	10.22	10.88	4.33	0	17.12	3.71	15.83	0.48	0.21
10	Bacteria	Actinobacteria	Actinobacteria	Actinobacteria	Actinomycetales	Corynebacteriaceae	Corynebacterium	3.979	4.226	18.44	0	0	0	0	22.98	0	0	0	0	0	0	0	0	0
3	Bacteria	Proteobacteria	Gammaproteobacteria	Gammaproteobacteria	Pseudomonadales	Moraxellaceae	Acinetobacter	3.602	3.825	22.26	0	0	8.79	0	0.93	0	8.7	0	0	12.72	0	0	16.71	0
13	Bacteria	Proteobacteria	Alphaproteobacteria	Alphaproteobacteria	Caulobacterales	Caulobacteraceae	Brevundimonas	3.286	3.489	25.75	0.1	6.12	11.59	0	5.5	0.01	0.01	0	0.08	1.9	0	0	9.06	0.02
7	Bacteria	Actinobacteria	Actinobacteria	Actinobacteria	Actinomycetales	Propionibacteriaceae	Propionibacterium	3.258	3.46	29.21	3.59	13.14	0.03	0.05	8.31	2	3.26	2.02	5.19	13.66	1.24	1.15	0.5	0.08
5	Bacteria	Proteobacteria	Gammaproteobacteria	Gammaproteobacteria	Pseudomonadales	Pseudomonadaceae	Pseudomonas	2.798	2.971	32.18	1.84	19.99	0.16	2.12	0	0.01	0	0	31.49	0.69	0	0	1.13	3.32
6	Bacteria	Proteobacteria	Alphaproteobacteria	Alphaproteobacteria	Alphaproteobacteria	Alphaproteobacteria	Alphaproteobacteria	2.702	2.869	35.05	0	0	2.57	0	0	8.88	0	46	0	0	0	54.33	0.01	0
1	Bacteria	Proteobacteria	Alphaproteobacteria	Alphaproteobacteria	Rhodospirillales	Acetobacteraceae	Acetobacteraceae	2.545	2.702	37.76	1.17	0	0	0.08	0.46	0	24.9	0	0	0	0	0.41	2.73	1.78
9	Bacteria	Proteobacteria	Gammaproteobacteria	Gammaproteobacteria	Pseudomonadales	Moraxellaceae	Acinetobacter	2.498	2.653	40.41	0.18	7.41	1.12	7.12	0.08	0	0.18	0	0	0	0	0	0.29	8.16
127	Bacteria	Proteobacteria	Gammaproteobacteria	Gammaproteobacteria	Pseudomonadales	Pseudomonadaceae	Pseudomonas	2.173	2.307	42.72	0	0.32	0	5.3	0	0.88	0	0	0	0	0	0	0.73	8.54
14	Bacteria	Proteobacteria	Betaproteobacteria	Betaproteobacteria	Burkholderiales	Comamonadaceae	Comamonadaceae	1.979	2.102	44.82	0	0	8.56	0	0	0.02	0	0	0	3.46	0	0	10.96	0
12	Bacteria	Proteobacteria	Gammaproteobacteria	Gammaproteobacteria	Pseudomonadales	Pseudomonadaceae	Pseudomonas	1.808	1.92	46.74	0	1.19	7.82	1.02	0	0	0.34	0	0	5.33	0	0	7.08	1.65
16	Bacteria	Proteobacteria	Alphaproteobacteria	Alphaproteobacteria	Rhizobiales	Methylocystaceae	Methylocystis	1.784	1.895	48.63	0.14	0	0	0	1.34	10.81	0	0	0	0	18.8	0	0	0.01
17	Bacteria	Proteobacteria	Alphaproteobacteria	Alphaproteobacteria	Rhizobiales	Rhizobiales	Rhizobiales	1.641	1.742	50.37	0	0	0	0.03	0	11.04	0	0	0	0	21.35	0	0	0
8	Bacteria	Proteobacteria	Alphaproteobacteria	Alphaproteobacteria	Rhodospirillales	Rhodospirillaceae	Skermanella	1.603	1.702	52.08	0.3	0	17	0	0	0	0	0	0	0	0	0	5.3	0
19	Bacteria	Proteobacteria	Betaproteobacteria	Betaproteobacteria	Burkholderiales	Comamonadaceae	Comamonadaceae	1.524	1.618	53.69	0	0	0.2	8.24	0.04	0	0	0	0	0	0	0	0.22	5.74
20	Bacteria	Actinobacteria	Actinobacteria	Actinobacteria	Actinomycetales	Corynebacteriaceae	Corynebacterium	1.518	1.611	55.31	0	0	0	0	8.78	0	0	0	0	0	0	0	0	0
213	Bacteria	Proteobacteria	Gammaproteobacteria	Gammaproteobacteria	Pseudomonadales	Pseudomonadaceae	Pseudomonas	1.502	1.595	56.9	5.34	2.4	3.71	0.22	0	0.01	0	0	4.29	0	0	0	5.97	0.15
30	Bacteria	Proteobacteria	Gammaproteobacteria	Gammaproteobacteria	Pseudomonadales	Moraxellaceae	Acinetobacter	1.497	1.589	58.49	12.27	0.03	1.76	2.72	0	0	0	0	0	0	0	0	0.85	2.65
385	Bacteria	Proteobacteria	Betaproteobacteria	Betaproteobacteria	Burkholderiales	Comamonadaceae	Comamonadaceae	1.273	1.352	59.84	0	0	0.12	4.29	0	0.01	0	0	25.14	0	0	0	0.02	4.27
26	Bacteria	Proteobacteria	Betaproteobacteria	Betaproteobacteria	Burkholderiales	Comamonadaceae	Comamonas	1.154	1.226	61.07	0	11.5	0	0	0.1	1.05	0	0	6.02	0	0	0	0	0.01
22	Bacteria	Actinobacteria	Actinobacteria	Actinobacteria	Actinomycetales	Nocardiaceae	Rhodococcus	1.114	1.183	62.25	3.17	0.37	0.12	2.78	0.2	2.29	0	0	0	0	0	0	0.02	2.55
23	Bacteria	Firmicutes	Firmicutes	Clostridia	Clostridiales	Clostridiaceae	Clostridium	0.9425	1.001	63.25	0	0	0	0	5.38	0	0.21	0	0	0	0	0	0.05	0
41	Bacteria	Firmicutes	Firmicutes	Bacilli	Lactobacillales	Streptococcaceae	Lactococcus	0.9398	0.9979	64.25	0	0	0	0	2.45	0	0	0	0	0	0	0	3.74	0.04
11	Bacteria	Proteobacteria	Epsilonproteobacteria	Epsilonproteobacteria	Campylobacterales	Campylobacteraceae	Arcobacter	0.8934	0.9486	65.2	0.01	0	0	0	0	6.63	0.34	0	0	0	0	0	0	0
18	Bacteria	Proteobacteria	Alphaproteobacteria	Alphaproteobacteria	Rhizobiales	Methylobacteriaceae	Methylobacterium	0.8905	0.9456	66.14	0	0.75	0.16	0.03	0	0.01	0	36.56	0	0	0	0	0.18	0.11
21	Bacteria	Bacteroidetes	Bacteroidetes	Flavobacteriia	Flavobacteriales	Flavobacteriaceae	Chryseobacterium	0.8728	0.9268	67.07	0	0	0	1.9	0	0	1.26	0	0	0	0	3.38	0	3.42
62	Bacteria	Proteobacteria	Betaproteobacteria	Betaproteobacteria	Burkholderiales	Comamonadaceae	Variovorax	0.7796	0.8278	67.9	0	0	0.36	1.07	0.77	1.52	0	0	0	0	0	0	1.94	0.72
36	Bacteria	Firmicutes	Firmicutes	Bacilli	Bacillales	Bacillaceae	Bacillus	0.7293	0.7744	68.67	0	0	0.64	1.65	1.27	0	0.11	0	0.08	2.94	0	6.35	0.15	1.52
27	Bacteria	Proteobacteria	Deltaproteobacteria	Deltaproteobacteria	Myxococcales	Cystobacteraceae	Cystobacter	0.7103	0.7542	69.43	12.01	0	0	0	0	0	0	0	0.08	0	0	0	0	0
46	Bacteria	Bacteria	Bacteria	Bacteria	Bacteria	Bacteria	Bacteria	0.6849	0.7273	70.15	0	0	0	0	3.97	0	0	0	0	0	0	0	0	0
24	Bacteria	Proteobacteria	Betaproteobacteria	Betaproteobacteria	Rhodocyclales	Rhodocyclaceae	Dechloromonas	0.561	0.5957	70.75	0	0	0	0	0	4.28	0	0	0	0	0	0	0	0
42	Bacteria	Firmicutes	Firmicutes	Clostridia	Clostridiales	Peptostreptococcaceae	Clostridium	0.5521	0.5863	71.34	0	0	0	0.08	1.85	1.68	0	0	0	0	0	0	0	0.09
206	Bacteria	Proteobacteria	Alphaproteobacteria	Alphaproteobacteria	Rhodospirillales	Acetobacteraceae	Acetobacteraceae	0.5366	0.5697	71.91	2.2	0	0.1	0.71	0.03	0	0.01	0	0	0	0	0.16	1.3	0.99
67	Bacteria	Bacteroidetes	Bacteroidetes	Sphingobacteriia	Sphingobacteriales	Chitinophagaceae	Chitinophagaceae	0.5302	0.563	72.47	5.17	0	0	0	0	0.47	0	0	0	0	1.48	0	0	0
56	Bacteria	Proteobacteria	Alphaproteobacteria	Alphaproteobacteria	Rhizobiales	Rhizobiaceae	Rhizobium	0.5262	0.5587	73.03	0	0	0	2.42	0.79	0	0	0	0	0	0	0	0.12	1.47
45	Bacteria	Proteobacteria	Alphaproteobacteria	Alphaproteobacteria	Rhodobacterales	Rhodobacteraceae	Paracoccus	0.5114	0.5431	73.57	0.73	0	3.64	0	0	0.17	0.05	0	0	0.38	0	0	1.93	0
40	Bacteria	Firmicutes	Firmicutes	Bacilli	Lactobacillales	Carnobacteriaceae	Carnobacterium	0.5036	0.5347	74.11	0	0	0	0	0	0	0	0	0	1.1	0	0	3.38	0.02
76	Bacteria	Firmicutes	Firmicutes	Bacilli	Lactobacillales	Streptococcaceae	Streptococcus	0.4805	0.5102	74.62	0	4.41	0	0	0.3	0.32	0	0.87	0	0.03	0	0	0.03	0.01
216	Bacteria	Proteobacteria	Gammaproteobacteria	Gammaproteobacteria	Enterobacteriales	Enterobacteriaceae	Enterobacteriaceae	0.4699	0.499	75.11	4.92	0	0.25	0.19	0	0	0	0	0	0	0	0	0.63	0.27
72	Bacteria	Bacteroidetes	Bacteroidetes	Bacteroidetes	Bacteroidetes	Bacteroidetes	Bacteroidetes	0.4681	0.4971	75.61	0	0	0	0	2.61	0	0	0	0	0	0	0	0	0
29	Bacteria	Proteobacteria	Gammaproteobacteria	Gammaproteobacteria	Enterobacteriales	Enterobacteriaceae	Morganella	0.4678	0.4967	76.11	0	0	2.67	0	0.27	0	0	0	0	0	0	0	1.74	0.24
37	Bacteria	Bacteroidetes	Bacteroidetes	Sphingobacteriia	Sphingobacteriales	Sphingobacteriaceae	Sphingobacterium	0.462	0.4906	76.6	0	0	0	2.28	0	0	0	0	0	0	0	0	0.01	1.82
363	Bacteria	Proteobacteria	Gammaproteobacteria	Gammaproteobacteria	Pseudomonadales	Moraxellaceae	Acinetobacter	0.4409	0.4681	77.07	0	1.8	1.24	1.4	0	0	0.77	0	0	0	0	0	0.72	0.34
25	Bacteria	Firmicutes	Firmicutes	Bacilli	Bacillales	Bacillaceae	Bacillus	0.4223	0.4484	77.52	0	3.84	0	0.22	0	0	0.98	0	0	0	0	1.48	0	0.13
130	Bacteria	Proteobacteria	Gammaproteobacteria	Gammaproteobacteria	Xanthomonadales	Xanthomonadaceae	Stenotrophomonas	0.4185	0.4444	77.96	0	0	0.12	0.22	0	0	0	0	0	0	0	0	2.74	0.14
38	Bacteria	Firmicutes	Firmicutes	Bacilli	Bacillales	Bacillales	Exiguobacterium	0.4149	0.4406	78.4	0	0	0	0	0	0.12	6.76	0	0	0	0	0	0	0
311	Bacteria	Proteobacteria	Gammaproteobacteria	Gammaproteobacteria	Pseudomonadales	Pseudomonadaceae	Pseudomonas	0.4054	0.4305	78.83	2.68	0.03	0.46	0	0	0	1.61	0	0	0.74	0	0	0.24	0
345	Bacteria	Proteobacteria	Gammaproteobacteria	Gammaproteobacteria	Pseudomonadales	Moraxellaceae	Acinetobacter	0.3921	0.4164	79.25	0	0	0.59	1.18	0	0	0.07	0	0	0.33	0	0	0.3	1.34
32	Bacteria	Bacteroidetes	Bacteroidetes	Flavobacteriia	Flavobacteriales	Flavobacteriaceae	Flavobacteriaceae	0.3916	0.4158	79.66	0	0	0.15	0	0	0	0	0	0	0.96	0	0	2.54	0
94	Bacteria	Tenericutes	Tenericutes	Mollicutes	Entomoplasmatales	Spiroplasmataceae	Spiroplasma	0.3748	0.398	80.06	0	4.52	0	0	0	0	0	0	0	0	0	0	0	0
78	Bacteria	Proteobacteria	Alphaproteobacteria	Alphaproteobacteria	Rhizobiales	Rhizobiales	Rhizobiales	0.3663	0.3889	80.45	0	0	0	0	0	2.35	0	0	0	0	6.18	0	0	0.01
120	Bacteria	Actinobacteria	Actinobacteria	Actinobacteria	Actinomycetales	Dietziaceae	Dietzia	0.3571	0.3792	80.83	0	0	0	0	2.03	0	0	0	0	0	0	0	0	0
28	Bacteria	Proteobacteria	Gammaproteobacteria	Gammaproteobacteria	Legionellales	Legionellaceae	Legionella	0.3415	0.3626	81.19	0.4	0	0	0	0.18	0.64	3.08	0.29	0	0	0.49	0	0.01	0.01
411	Bacteria	Proteobacteria	Alphaproteobacteria	Alphaproteobacteria	Rhizobiales	Methylocystaceae	Methylocystis	0.3376	0.3585	81.55	0.01	0	0	0	0.29	1.96	0	0	0	0	4.12	0	0	0
91	Bacteria	Firmicutes	Firmicutes	Bacilli	Lactobacillales	Leuconostocaceae	Leuconostoc	0.3134	0.3327	81.88	2.79	0	0	0.03	0	1.03	0	0	0	0	0	0	0.06	0.01
391	Bacteria	Proteobacteria	Betaproteobacteria	Betaproteobacteria	Burkholderiales	Comamonadaceae	Acidovorax	0.3079	0.327	82.21	0	0	3.41	0.03	0.72	0	0	0	0	0	0	0	0.05	0.04
80	Bacteria	Firmicutes	Firmicutes	Bacilli	Bacillales	Staphylococcaceae	Jeotgalicoccus	0.3044	0.3233	82.53	0	0	0	0	1.77	0	0	0	0	0	0	0	0	0
47	Bacteria	Actinobacteria	Actinobacteria	Actinobacteria	Actinomycetales	Microbacteriaceae	Microbacteriaceae	0.3043	0.3231	83.18	0	0	0	0	0	1.37	0	0	0	0	12.7	0	0	0.01
384	Bacteria	Proteobacteria	Gammaproteobacteria	Gammaproteobacteria	Pseudomonadales	Moraxellaceae	Acinetobacter	0.3043	0.3232	82.86	0	0.25	5.49	0	0	0	0	0	0	0	0	0	0.09	0.01
116	Bacteria	Firmicutes	Firmicutes	Bacilli	Lactobacillales	Enterococcaceae	Enterococcus	0.2993	0.3178	83.5	0	0.51	0	0.41	0	0	0.11	0	0	2.47	0	0	0.25	0.67
31	Bacteria	Deinococcus-Thermus	Deinococcus-Thermus	Deinococci	Deinococcales	Deinococcaceae	Deinococcus	0.2873	0.305	83.8	4.62	0	0	0.11	0	0	0	0	0	0	0	0	0	0.07
58	Bacteria	Firmicutes	Firmicutes	Clostridia	Clostridiales	Ruminococcaceae	Gemmiger	0.2856	0.3032	84.11	0	0	0	0	1.64	0	0	0	0	0	0	0	0	0
382	Bacteria	Firmicutes	Firmicutes	Bacilli	Lactobacillales	Enterococcaceae	Enterococcus	0.2845	0.3021	84.41	0	0	0	0	0	0	4.7	0	0	0	0	0.08	0.1	0
50	Bacteria	Proteobacteria	Betaproteobacteria	Betaproteobacteria	Rhodocyclales	Rhodocyclaceae	Rhodocyclaceae	0.2826	0.3001	84.71	0	0	0	0	0	1.95	0	0	0	0	2.97	0	0	0
146	Bacteria	Proteobacteria	Alphaproteobacteria	Alphaproteobacteria	Alphaproteobacteria	Alphaproteobacteria	Alphaproteobacteria	0.2706	0.2873	84.99	0	0	0	0	0	2.07	0	0	0	0	0	0	0	0
48	Bacteria	Cyanobacteria/Chloroplast	Cyanobacteria/Chloroplast	Cyanobacteria	Family_I	GpI	GpI	0.2691	0.2858	85.28	0	0	0	0	1.56	0	0	0	0	0	0	0	0	0
121	Bacteria	Proteobacteria	Alphaproteobacteria	Alphaproteobacteria	Sphingomonadales	Sphingomonadaceae	Sphingomonas	0.2673	0.2838	85.56	3.68	0	0.79	0.03	0	0	0	0	0	0	0	0	0	0.05
49	Bacteria	Proteobacteria	Gammaproteobacteria	Gammaproteobacteria	Enterobacteriales	Enterobacteriaceae	Enterobacteriaceae	0.2569	0.2728	85.84	0	0	0.1	0	0	0	2.36	0.7	0	2.91	0	0	0	0.01
64	Bacteria	Proteobacteria	Gammaproteobacteria	Gammaproteobacteria	Enterobacteriales	Enterobacteriaceae	Escherichia/Shigella	0.2526	0.2682	86.11	0	0	0	0	0.01	0	3.94	0	0	0	0	0	0	0
110	Bacteria	Proteobacteria	Alphaproteobacteria	Alphaproteobacteria	Rhizobiales	Methylobacteriaceae	Methylobacterium	0.2458	0.261	86.37	0	0.66	0.1	0.03	0	0.52	0	0.04	0	2.94	0	0	0.03	0.15
153	Bacteria	Proteobacteria	Gammaproteobacteria	Gammaproteobacteria	Enterobacteriales	Enterobacteriaceae	Providencia	0.2453	0.2605	86.63	0	0	0	0.16	0.04	1.76	0	0	0	0.05	0	0	0	0.01
194	Bacteria	Proteobacteria	Alphaproteobacteria	Alphaproteobacteria	Rhizobiales	Bradyrhizobiaceae	Bosea	0.2451	0.2602	86.89	0	0.11	0.99	0.71	0.01	0	0	0	0	0	0	0	0.02	0.79
335	Bacteria	Proteobacteria	Proteobacteria	Proteobacteria	Proteobacteria	Proteobacteria	Proteobacteria	0.2433	0.2583	87.15	0	0	0.05	0.71	0	0	0	0	0	0.03	0	0	0.01	1.01
44	Bacteria	Proteobacteria	Gammaproteobacteria	Gammaproteobacteria	Enterobacteriales	Enterobacteriaceae	Enterobacteriaceae	0.2418	0.2567	87.4	0	0	0	0	0	0	3.79	0	0	0	0	0	0	0
55	Bacteria	Cyanobacteria/Chloroplast	Cyanobacteria/Chloroplast	Chloroplast	Chloroplast	Chloroplast	Chloroplast	0.2375	0.2521	87.65	1.79	0	0	0	0	1.03	0	0	0	0	0	0	0	0
134	Bacteria	Proteobacteria	Alphaproteobacteria	Alphaproteobacteria	Rhodospirillales	Acetobacteraceae	Craurococcus	0.2205	0.2341	87.89	0	2.66	0	0	0	0	0	0	0	0	0	0	0	0
73	Bacteria	Proteobacteria	Betaproteobacteria	Betaproteobacteria	Burkholderiales	Oxalobacteraceae	Oxalicibacterium	0.2202	0.2338	88.12	0.01	0	0.03	0	0.64	0.8	0	0	0	0.03	0	0	0.02	0.01
60	Bacteria	Proteobacteria	Betaproteobacteria	Betaproteobacteria	Rhodocyclales	Rhodocyclaceae	Rhodocyclaceae	0.2201	0.2337	88.36	0	0	0	0	0	1.68	0	0	0	0	0	0	0	0
84	Bacteria	Actinobacteria	Actinobacteria	Actinobacteria	Actinomycetales	Microbacteriaceae	Microbacterium	0.2148	0.2281	88.58	0.26	0	0	0	0	1.35	0	0	0	0	0	2.23	0	0.01
309	Bacteria	Proteobacteria	Gammaproteobacteria	Gammaproteobacteria	Pseudomonadales	Pseudomonadaceae	Pseudomonas	0.2114	0.2245	88.81	0	0	0	0	0	1.57	0	0	0	0	0	0	0.04	0.01
219	Bacteria	Proteobacteria	Gammaproteobacteria	Gammaproteobacteria	Enterobacteriales	Enterobacteriaceae	Pantoea	0.2033	0.2158	89.02	0.98	0	0	0.03	0.73	0.03	0	0	0	0	0	0	0.08	0.03
93	Bacteria	Deinococcus-Thermus	Deinococcus-Thermus	Deinococci	Deinococcales	Deinococcaceae	Deinococcus	0.1986	0.2109	89.24	0	0	0	0	1.15	0	0	0	0	0	0	0	0	0
139	Bacteria	Proteobacteria	Alphaproteobacteria	Alphaproteobacteria	Alphaproteobacteria	Alphaproteobacteria	Alphaproteobacteria	0.1904	0.2021	89.44	2.14	0.1	0	0.03	0.2	0.17	0.01	0	0	0	0	0	0	0
155	Bacteria	Bacteria	Bacteria	Bacteria	Bacteria	Bacteria	Bacteria	0.1879	0.1996	89.64	1.31	0	0	0	0	0.54	0	0	0	0	0.08	0	0.02	0
86	Bacteria	Firmicutes	Firmicutes	Bacilli	Lactobacillales	Lactobacillaceae	Lactobacillus	0.1817	0.193	89.83	0	0	0	0	1.06	0	0	0	0	0	0	0	0	0
59	Bacteria	Verrucomicrobia	Verrucomicrobia	Opitutae	Opitutales	Opitutaceae	Opitutus	0.1815	0.1927	90.02	0	0	0	0	0	1.38	0	0	0	0	0	0	0	0
204	Bacteria	Proteobacteria	Betaproteobacteria	Betaproteobacteria	Burkholderiales	Burkholderiaceae	Pandoraea	0.1799	0.1911	90.21	0	0	0	0	0	0	0	0	0	5.99	0	0	0	0
43	Bacteria	Bacteroidetes	Bacteroidetes	Bacteroidetes	Bacteroidetes	Bacteroidetes	Bacteroidetes	0.1774	0.1884	90.4	0	0	0	0	0	1.36	0	0	0	0	0	0	0	0
99	Bacteria	Firmicutes	Firmicutes	Bacilli	Bacillales	Thermoactinomycetaceae	Thermoactinomyces	0.1716	0.1822	90.58	0	0	0	0	0	0	2.9	0	0	0	0	0	0	0
81	Bacteria	Firmicutes	Firmicutes	Clostridia	Clostridiales	Clostridiales	Anaerococcus	0.168	0.1784	90.76	0	2.02	0	0	0	0	0	0	0	0	0	0	0	0
154	Bacteria	Proteobacteria	Betaproteobacteria	Betaproteobacteria	Burkholderiales	Oxalobacteraceae	Massilia	0.1669	0.1772	90.94	0.07	0	0.63	0	0.1	0.05	0	0	0	0	0	0	0.7	0.05
118	Bacteria	Proteobacteria	Betaproteobacteria	Betaproteobacteria	Rhodocyclales	Rhodocyclaceae	Methyloversatilis	0.1657	0.176	91.12	0.58	0	0	0	0	0	0	0	13.03	0	0	0	0	0
185	Bacteria	Actinobacteria	Actinobacteria	Actinobacteria	Actinomycetales	Nocardiaceae	Nocardiaceae	0.1656	0.1759	91.29	2.69	0	0	0	0	0	0	0	0	0	0	0	0	0
51	Bacteria	Actinobacteria	Actinobacteria	Actinobacteria	Actinomycetales	Corynebacteriaceae	Corynebacterium	0.1652	0.1754	91.47	0	0	0	0	0.93	0	0	0	0	0	0	0	0	0
70	Bacteria	Proteobacteria	Betaproteobacteria	Betaproteobacteria	Burkholderiales	Alcaligenaceae	Oligella	0.1651	0.1753	91.64	0	0	0	0	0.96	0	0	0	0	0	0	0	0	0
147	Bacteria	Firmicutes	Firmicutes	Bacilli	Bacillales	Paenibacillaceae	Paenibacillus	0.1649	0.1751	91.82	0	0	0.18	0.16	0	0	1.79	0	0	0	0	0	0.31	0
160	Bacteria	Actinobacteria	Actinobacteria	Actinobacteria	Actinomycetales	Nocardioidaceae	Nocardioides	0.1643	0.1745	91.99	0	0	0	0	0	1.26	0	0	0	0	0	0	0	0
54	Bacteria	Proteobacteria	Gammaproteobacteria	Gammaproteobacteria	Enterobacteriales	Enterobacteriaceae	Enterobacteriaceae	0.1587	0.1685	92.16	0.81	0	0	0	0	0.01	0	0	0	0	0	0	0.6	0
360	Bacteria	Proteobacteria	Alphaproteobacteria	Alphaproteobacteria	Rhizobiales	Bartonellaceae	Bartonella	0.1586	0.1684	92.33	0	0	0	0.3	0	0.31	0	0	0	0	0	0	0.55	0.16
180	Bacteria	Proteobacteria	Betaproteobacteria	Betaproteobacteria	Burkholderiales	Comamonadaceae	Comamonadaceae	0.1551	0.1647	92.49	0	0	0	0.03	0	1.17	0	0	0	0	0	0	0	0
77	Bacteria	Chloroflexi	Chloroflexi	Thermomicrobia	Thermomicrobia	Thermomicrobia	Thermomicrobia	0.152	0.1614	92.66	0	0	0	0	0.88	0	0	0	0	0	0	0	0	0
68	Bacteria	Proteobacteria	Gammaproteobacteria	Gammaproteobacteria	Xanthomonadales	Xanthomonadales	Xanthomonadales	0.1445	0.1534	92.81	0	1.74	0	0	0	0	0	0	0	0	0	0	0	0
75	Bacteria	Proteobacteria	Gammaproteobacteria	Gammaproteobacteria	Gammaproteobacteria	Gammaproteobacteria	Gammaproteobacteria	0.1423	0.1511	92.96	0	0	0	0	0	0.23	0	0	0	0	11.38	0	0	0
142	Bacteria	Actinobacteria	Actinobacteria	Actinobacteria	Actinomycetales	Micrococcaceae	Micrococcaceae	0.1409	0.1496	93.11	1.5	0	0	0	0	0	0	0	0	0	0	0	0.4	0
95	Bacteria	Proteobacteria	Gammaproteobacteria	Gammaproteobacteria	Pseudomonadales	Moraxellaceae	Alkanindiges	0.1371	0.1455	93.25	0	0	0.05	1.1	0	0	0	0	0	0	0	0	0	0.47
34	Bacteria	Proteobacteria	Alphaproteobacteria	Alphaproteobacteria	Sphingomonadales	Sphingomonadaceae	Sphingomonas	0.136	0.1444	93.4	0.52	0.02	0	0.22	0	0	1.5	0	0.41	0	0	0	0.02	0.03
202	Bacteria	Actinobacteria	Actinobacteria	Actinobacteria	Actinomycetales	Intrasporangiaceae	Intrasporangiaceae	0.135	0.1433	93.54	2.18	0	0	0	0	0.01	0	0	0	0	0	0.08	0	0
65	Bacteria	Proteobacteria	Alphaproteobacteria	Alphaproteobacteria	Rhodospirillales	Rhodospirillales	Rhodospirillales	0.1333	0.1415	93.68	0	0	0.82	0	0	0.71	0	0	0	0	0	0	0	0
375	Bacteria	Proteobacteria	Alphaproteobacteria	Alphaproteobacteria	Rhodospirillales	Acetobacteraceae	Asaia	0.1324	0.1406	93.82	0.11	0	0	0	0.02	0	1.21	0	0	0	0	0.08	0.14	0.1
274	Bacteria	Firmicutes	Firmicutes	Bacilli	Lactobacillales	Enterococcaceae	Enterococcus	0.1313	0.1394	93.96	0	0	0	0	0	0	0	0	0	0	0	12.78	0.03	0
101	Bacteria	Proteobacteria	Gammaproteobacteria	Gammaproteobacteria	Pseudomonadales	Moraxellaceae	Acinetobacter	0.1253	0.1331	94.1	0	0	2.54	0	0	0	0	0	0	0	0	0	0	0
125	Bacteria	Actinobacteria	Actinobacteria	Actinobacteria	Actinomycetales	Corynebacteriaceae	Corynebacterium	0.1236	0.1313	94.23	0	0	0	0	0.72	0	0	0	0	0	0	0	0	0
63	Bacteria	Chlamydiae	Chlamydiae	Chlamydiia	Chlamydiales	Chlamydiales	Chlamydiales	0.1228	0.1304	94.36	0	0	0	0	0	0.94	0	0	0	0	0	0	0	0
365	Bacteria	Firmicutes	Firmicutes	Bacilli	Lactobacillales	Streptococcaceae	Streptococcus	0.1225	0.1301	94.49	0	0	0	0	0.07	0	0	0	0	3.68	0	0	0	0
140	Bacteria	Proteobacteria	Alphaproteobacteria	Alphaproteobacteria	Rhodospirillales	Rhodospirillales	Rhodospirillales	0.1217	0.1292	94.62	0	0	0	0	0	0.93	0	0	0	0	0	0	0	0
207	Bacteria	Actinobacteria	Actinobacteria	Actinobacteria	Actinomycetales	Actinomycetales	Actinomycetales	0.1148	0.1219	94.74	0	0	0	0	0	0.88	0	0	0	0	0	0	0	0
144	Bacteria	Bacteroidetes	Bacteroidetes	Flavobacteriia	Flavobacteriales	Flavobacteriaceae	Chryseobacterium	0.1092	0.1159	94.86	0	0	0	0	0	0.84	0	0	0	0	0	0	0	0
87	Bacteria	Bacteroidetes	Bacteroidetes	Flavobacteriia	Flavobacteriales	Flavobacteriaceae	Chryseobacterium	0.1046	0.1111	94.97	0	0	0	0	0	0	0	0	0	0	0	0	0.74	0
133	Bacteria	Deinococcus-Thermus	Deinococcus-Thermus	Deinococci	Deinococcales	Deinococcaceae	Deinococcus	0.1026	0.1089	95.08	0	0	0	0	0	0	0	0	0	0	0	0	0.69	0
108	Bacteria	Proteobacteria	Alphaproteobacteria	Alphaproteobacteria	Rhizobiales	Hyphomicrobiaceae	Devosia	0.09971	0.1059	95.18	1.06	0	0	0	0	0	0	0	0	0	0	0	0.16	0.08
152	Bacteria	Firmicutes	Firmicutes	Clostridia	Clostridiales	Lachnospiraceae	Lachnospiraceae	0.09397	0.09978	95.28	0	0	0	0	0	0	0	0	0	0	9.48	0	0	0
123	Bacteria	Firmicutes	Firmicutes	Bacilli	Lactobacillales	Streptococcaceae	Streptococcus	0.09159	0.09725	95.38	1.54	0	0	0	0	0	0	0	0	0	0	0	0	0
176	Bacteria	Actinobacteria	Actinobacteria	Actinobacteria	Actinomycetales	Corynebacteriaceae	Corynebacterium	0.09148	0.09713	95.48	0	0	0	0	0.53	0	0	0	0	0	0	0	0	0
222	Bacteria	Bacteroidetes	Bacteroidetes	Flavobacteriia	Flavobacteriales	Flavobacteriaceae	Flavobacterium	0.08891	0.09441	95.57	0	0	0	0	0	0	1.55	0	0	0	0	0	0	0
186	Bacteria	Proteobacteria	Betaproteobacteria	Betaproteobacteria	Burkholderiales	Alcaligenaceae	Achromobacter	0.08723	0.09262	95.66	0	0	0	0.14	0	0	0	0	0	0	0	0	0	0.37
353	Bacteria	Proteobacteria	Betaproteobacteria	Betaproteobacteria	Burkholderiales	Comamonadaceae	Comamonadaceae	0.08576	0.09106	95.75	0	0	1.24	0	0	0.1	0	0	0	0	0	0	0.04	0.04
74	Bacteria	Proteobacteria	Proteobacteria	Proteobacteria	Proteobacteria	Proteobacteria	Proteobacteria	0.08562	0.09091	95.85	0	0	0	0	0	0.65	0	0	0	0	0	0	0	0
212	Bacteria	Firmicutes	Firmicutes	Bacilli	Lactobacillales	Enterococcaceae	Vagococcus	0.08543	0.09071	95.94	0	0	0	0	0	0	0.07	0	0	0	0	0	0.56	0
390	Bacteria	Proteobacteria	Betaproteobacteria	Betaproteobacteria	Burkholderiales	Comamonadaceae	Comamonas	0.08483	0.09008	96.03	0	0.28	0	0	0.01	0.45	0	0	0.16	0	0	0	0.01	0
89	Bacteria	Firmicutes	Firmicutes	Bacilli	Lactobacillales	Enterococcaceae	Enterococcus	0.08007	0.08502	96.11	0	0	0	0	0	0.6	0.01	0	0	0	0	0	0	0
69	Bacteria	Proteobacteria	Alphaproteobacteria	Alphaproteobacteria	Rhodospirillales	Acetobacteraceae	Acetobacteraceae	0.0777	0.0825	96.19	0	0.93	0	0	0	0	0	0	0	0	0	0	0	0
267	Bacteria	Bacteroidetes	Bacteroidetes	Bacteroidia	Bacteroidales	Porphyromonadaceae	Porphyromonas	0.07621	0.08092	96.27	0	0	0	0	0	0	0.08	0	0	2.42	0	0	0	0
314	Bacteria	Proteobacteria	Alphaproteobacteria	Alphaproteobacteria	Rhodospirillales	Acetobacteraceae	Roseomonas	0.07262	0.07712	96.35	0.15	0	0.08	0.03	0	0	0	0	0	0.8	0	0	0.16	0.08
174	Bacteria	Actinobacteria	Actinobacteria	Actinobacteria	Actinomycetales	Pseudonocardiaceae	Pseudonocardia	0.072	0.07645	96.43	1.22	0	0	0	0	0	0	0	0	0	0	0	0	0
163	Bacteria	Proteobacteria	Betaproteobacteria	Betaproteobacteria	Rhodocyclales	Rhodocyclaceae	Shinella	0.06901	0.07327	96.5	0	0	0	0	0	0	0	0	0	0	0	0	0.04	0.29
149	Bacteria	Proteobacteria	Alphaproteobacteria	Alphaproteobacteria	Rhizobiales	Bradyrhizobiaceae	Bradyrhizobium	0.06772	0.07191	96.57	0	0	0	0.14	0	0.38	0	0	0	0	0	0	0	0.06
287	Bacteria	Actinobacteria	Actinobacteria	Actinobacteria	Actinomycetales	Propionibacteriaceae	Friedmanniella	0.06645	0.07056	96.64	0	0	0.12	0	0.35	0	0	0	0	0	0	0	0	0
276	Bacteria	Actinobacteria	Actinobacteria	Actinobacteria	Actinomycetales	Streptomycetaceae	Kitasatospora	0.06591	0.06999	96.71	1.07	0	0	0	0	0	0	0	0	0	0	0	0	0
377	Bacteria	Actinobacteria	Actinobacteria	Actinobacteria	Actinomycetales	Nocardiaceae	Rhodococcus	0.06557	0.06962	96.78	0.14	0	0.03	0	0	0.01	0	0	0.74	0	4.45	0	0.01	0.02
328	Bacteria	Firmicutes	Firmicutes	Bacilli	Bacillales	Bacillaceae	Bacillus	0.06457	0.06856	96.85	0.99	0	0	0	0	0	0	0	0	0	0	0.25	0	0.01
179	Bacteria	Firmicutes	Firmicutes	Bacilli	Bacillales	Bacillales	Exiguobacterium	0.06361	0.06755	96.92	0	0	0	0	0.37	0	0	0	0	0	0	0	0	0
129	Bacteria	Actinobacteria	Actinobacteria	Actinobacteria	Actinomycetales	Pseudonocardiaceae	Amycolatopsis	0.06321	0.06712	96.99	0	0	0	0	0	0.48	0	0	0	0	0	0	0	0
85	Bacteria	Proteobacteria	Alphaproteobacteria	Alphaproteobacteria	Sphingomonadales	Erythrobacteraceae	Erythrobacteraceae	0.06315	0.06705	97.05	0	0	0	0	0	0.07	0.84	0	0	0	0	0	0	0
103	Bacteria	Bacteroidetes	Bacteroidetes	Cytophagia	Cytophagales	Cytophagaceae	Adhaeribacter	0.06311	0.06701	97.12	0	0.76	0	0	0	0	0	0	0	0	0	0	0	0
143	Bacteria	Bacteroidetes	Bacteroidetes	Flavobacteriia	Flavobacteriales	Flavobacteriaceae	Flavobacterium	0.06211	0.06596	97.19	0.01	0	0	0	0	0	0.74	0	0	0	0	0	0.06	0.05
128	Bacteria	Proteobacteria	Gammaproteobacteria	Gammaproteobacteria	Enterobacteriales	Enterobacteriaceae	Enterobacteriaceae	0.06078	0.06453	97.25	0.1	0	0	0	0	0	0	0	0	0	0	0	0.01	0.23
306	Bacteria	Firmicutes	Firmicutes	Bacilli	Bacillales	Planococcaceae	Lysinibacillus	0.0602	0.06392	97.32	0	0	0	0	0	0	1.04	0	0	0	0	0	0	0
131	Bacteria	Bacteroidetes	Bacteroidetes	Sphingobacteriia	Sphingobacteriales	Chitinophagaceae	Chitinophagaceae	0.05919	0.06285	97.38	0	0	0	0	0	0.45	0	0	0	0	0	0	0	0
256	Bacteria	Firmicutes	Firmicutes	Bacilli	Bacillales	Staphylococcaceae	Staphylococcus	0.05786	0.06144	97.44	0	0	0	0	0.12	0	0	0	0	0.47	0	0	0	0.11
177	Bacteria	Bacteroidetes	Bacteroidetes	Sphingobacteriia	Sphingobacteriales	Sphingobacteriaceae	Pedobacter	0.05737	0.06092	97.5	0	0	0	0.36	0	0	0	0	0	0	0	0	0	0.21
126	Bacteria	Cyanobacteria/Chloroplast	Cyanobacteria/Chloroplast	Chloroplast	Chloroplast	Streptophyta	Streptophyta	0.05657	0.06007	97.56	0.03	0	0	0	0	0.11	0	0	0	0	0	0	0.18	0.07
409	Bacteria	Proteobacteria	Alphaproteobacteria	Alphaproteobacteria	Sphingomonadales	Sphingomonadaceae	Sphingomonadaceae	0.05415	0.0575	97.62	0	0	0	0	0	0	0.04	0	0	0	0	0	0.35	0
117	Bacteria	Deinococcus-Thermus	Deinococcus-Thermus	Deinococci	Deinococcales	Deinococcaceae	Deinococcus	0.05274	0.056	97.67	0	0	0	0	0.31	0	0	0	0	0	0	0	0	0
170	Bacteria	Actinobacteria	Actinobacteria	Actinobacteria	Actinomycetales	Propionibacteriaceae	Granulicoccus	0.05135	0.05452	97.73	0	0	0	0	0.3	0	0	0	0	0	0	0	0	0
141	Bacteria	Firmicutes	Firmicutes	Bacilli	Bacillales	Bacillaceae	Bacillaceae	0.05067	0.0538	97.78	0	0	0	0	0.29	0	0	0	0	0	0	0	0	0
92	Bacteria	Proteobacteria	Gammaproteobacteria	Gammaproteobacteria	Enterobacteriales	Enterobacteriaceae	Serratia	0.0505	0.05363	97.84	0	0	0	0	0	0.26	0.19	0	0	0	0	0	0	0.02
158	Bacteria	Bacteria	Bacteria	Bacteria	Bacteria	Bacteria	Bacteria	0.04927	0.05232	97.89	0	0	0	0	0	0	0	0	0	0	0	0	0.36	0
227	Bacteria	Actinobacteria	Actinobacteria	Actinobacteria	Coriobacteriales	Coriobacteriaceae	Collinsella	0.04902	0.05205	97.94	0	0	0	0	0.27	0	0	0	0	0	0	0	0	0
296	Bacteria	Actinobacteria	Actinobacteria	Actinobacteria	Actinomycetales	Corynebacteriaceae	Corynebacterium	0.04849	0.05149	97.99	0	0	0	0	0.05	0	0	0	0	0	0	0	0.29	0
173	Bacteria	Proteobacteria	Alphaproteobacteria	Alphaproteobacteria	Rhizobiales	Rhizobiales	Rhizobiales	0.04801	0.05098	98.04	0	0	0	0	0.26	0	0	0	0	0	0	0	0	0.02
228	Bacteria	Bacteria	Bacteria	Bacteria	Bacteria	Bacteria	Bacteria	0.04645	0.04932	98.09	0	0	0	0	0	0	0.81	0	0	0	0	0	0	0
191	Bacteria	Bacteria	Bacteria	Bacteria	Bacteria	Bacteria	Bacteria	0.04544	0.04825	98.14	0	0	0	0	0	0.35	0	0	0	0	0	0	0	0
119	Bacteria	Firmicutes	Firmicutes	Clostridia	Clostridiales	Clostridiaceae	Clostridium	0.04501	0.04779	98.19	0	0.54	0	0	0	0	0	0	0	0	0	0	0	0
165	Bacteria	Proteobacteria	Alphaproteobacteria	Alphaproteobacteria	Rhizobiales	Hyphomicrobiaceae	Hyphomicrobiaceae	0.04475	0.04752	98.24	0	0	0	0	0	0.34	0	0	0	0	0	0	0	0
205	Bacteria	Actinobacteria	Actinobacteria	Actinobacteria	Actinomycetales	Pseudonocardiaceae	Saccharopolyspora	0.04391	0.04662	98.28	0	0	0	0	0	0	0.74	0	0	0	0	0	0	0
161	Bacteria	Firmicutes	Firmicutes	Clostridia	Clostridiales	Clostridiaceae	Clostridium	0.04368	0.04638	98.33	0	0	0	0	0	0	0	0	0	0	0	0	0.27	0.02
122	Bacteria	Firmicutes	Firmicutes	Bacilli	Bacillales	Staphylococcaceae	Staphylococcus	0.04353	0.04623	98.37	0	0	0	0	0.03	0	0	0.04	0	1.26	0	0	0	0
112	Bacteria	Proteobacteria	Betaproteobacteria	Betaproteobacteria	Burkholderiales	Burkholderiales	Aquabacterium	0.04245	0.04507	98.42	0	0	0	0	0	0.32	0	0	0	0	0	0	0	0
383	Bacteria	Actinobacteria	Actinobacteria	Actinobacteria	Actinomycetales	Kineosporiaceae	Kineococcus	0.04234	0.04496	98.46	0	0	0	0	0	0.32	0	0	0	0	0	0	0	0
169	Bacteria	Proteobacteria	Alphaproteobacteria	Alphaproteobacteria	Rhizobiales	Methylobacteriaceae	Microvirga	0.04209	0.04469	98.51	0.27	0.23	0	0	0	0.03	0	0.16	0	0	0	0	0	0
187	Bacteria	Bacteria	Bacteria	Bacteria	Bacteria	Bacteria	Bacteria	0.0408	0.04332	98.55	0	0	0.84	0	0	0	0	0	0	0	0	0	0	0
290	Bacteria	Proteobacteria	Alphaproteobacteria	Alphaproteobacteria	Rhizobiales	Xanthobacteraceae	Ancylobacter	0.03998	0.04245	98.6	0	0	0	0	0	0.13	0.36	0	0	0	0	0	0	0
195	Bacteria	Proteobacteria	Alphaproteobacteria	Alphaproteobacteria	Rhizobiales	Rhizobiales	Rhizobiales	0.03807	0.04043	98.64	0	0	0	0	0	0.29	0	0	0	0	0	0	0	0
164	Bacteria	Cyanobacteria/Chloroplast	Cyanobacteria/Chloroplast	Cyanobacteria	Family_I	GpI	GpI	0.03448	0.03662	98.67	0	0	0	0	0.2	0	0	0	0	0	0	0	0	0
223	Bacteria	Proteobacteria	Alphaproteobacteria	Alphaproteobacteria	Rhizobiales	Methylobacteriaceae	Methylobacterium	0.03282	0.03485	98.71	0	0	0.03	0.27	0	0	0	0	0	0	0	0	0.06	0.07
96	Bacteria	Actinobacteria	Actinobacteria	Actinobacteria	Actinomycetales	Geodermatophilaceae	Modestobacter	0.03163	0.03359	98.74	0.04	0	0.31	0	0.06	0	0	0	0	0.11	0	0	0.01	0
137	Bacteria	Proteobacteria	Alphaproteobacteria	Alphaproteobacteria	Rhizobiales	Rhizobiales	Rhizobiales	0.03055	0.03244	98.77	0	0	0	0	0	0	0	0	0	0	0	0	0.22	0
286	Bacteria	Proteobacteria	Betaproteobacteria	Betaproteobacteria	Burkholderiales	Oxalobacteraceae	Noviherbaspirillum	0.03035	0.03222	98.81	0	0	0.03	0.05	0.02	0.01	0	0	0	0.27	0	0	0.02	0.06
237	Bacteria	Bacteroidetes	Bacteroidetes	Sphingobacteriia	Sphingobacteriales	Sphingobacteriaceae	Pedobacter	0.02986	0.0317	98.84	0	0	0	0.52	0	0	0	0	0	0	0	0	0	0.06
132	Bacteria	Firmicutes	Firmicutes	Negativicutes	Selenomonadales	Veillonellaceae	Veillonella	0.02975	0.03159	98.87	0	0.36	0	0	0	0	0	0	0	0	0	0	0	0
214	Bacteria	Proteobacteria	Alphaproteobacteria	Alphaproteobacteria	Rhizobiales	Rhizobiaceae	Kaistia	0.02948	0.03131	98.9	0	0	0	0	0	0	0	0	0	0	0	0	0	0.13
323	Bacteria	Acidobacteria	Acidobacteria	Acidobacteria_Gp6	Gp6	Gp6	Gp6	0.02913	0.03094	98.93	0	0	0	0	0	0	0	0	0	0	0	0	0.21	0
329	Bacteria	Proteobacteria	Proteobacteria	Proteobacteria	Proteobacteria	Proteobacteria	Proteobacteria	0.02907	0.03087	98.96	0	0	0	0.11	0	0	0	0	0	0	0	0	0	0.12
156	Bacteria	Bacteroidetes	Bacteroidetes	Flavobacteriia	Flavobacteriales	Flavobacteriaceae	Flavobacterium	0.02903	0.03083	98.99	0	0	0.48	0	0	0	0	0	0	0	0	0	0.03	0
399	Bacteria	Proteobacteria	Gammaproteobacteria	Gammaproteobacteria	Enterobacteriales	Enterobacteriaceae	Enterobacteriaceae	0.02882	0.0306	99.02	0	0	0	0	0	0	0	0	0	0	0	0	0	0.13
215	Bacteria	Proteobacteria	Alphaproteobacteria	Alphaproteobacteria	Rhodobacterales	Rhodobacteraceae	Rubellimicrobium	0.02772	0.02944	99.05	0	0	0	0	0.16	0	0	0	0	0	0	0	0	0
403	Bacteria	Proteobacteria	Alphaproteobacteria	Alphaproteobacteria	Rhodospirillales	Acetobacteraceae	Acetobacteraceae	0.02745	0.02915	99.08	0	0	0	0	0	0	0.27	0	0	0	0	0	0.04	0.01
178	Bacteria	Actinobacteria	Actinobacteria	Actinobacteria	Actinomycetales	Mycobacteriaceae	Mycobacterium	0.02743	0.02913	99.11	0	0	0	0	0	0.21	0	0	0	0	0	0	0	0
197	Bacteria	Actinobacteria	Actinobacteria	Actinobacteria	Solirubrobacterales	Solirubrobacteraceae	Solirubrobacter	0.0259	0.0275	99.14	0	0	0	0	0	0.2	0	0	0	0	0	0	0	0
356	Bacteria	Proteobacteria	Gammaproteobacteria	Gammaproteobacteria	Pseudomonadales	Moraxellaceae	Acinetobacter	0.02542	0.02699	99.17	0	0.03	0	0	0	0	0	0	0	0	0	0	0	0.1
250	Bacteria	Proteobacteria	Betaproteobacteria	Betaproteobacteria	Burkholderiales	Comamonadaceae	Comamonadaceae	0.02538	0.02695	99.19	0	0	0	0.22	0	0	0	0	0	0	0	0	0	0.09
258	Bacteria	Firmicutes	Firmicutes	Erysipelotrichia	Erysipelotrichales	Erysipelotrichaceae	Turicibacter	0.02515	0.02671	99.22	0	0	0	0	0.15	0	0	0	0	0	0	0	0	0
231	Bacteria	Proteobacteria	Gammaproteobacteria	Gammaproteobacteria	Pseudomonadales	Pseudomonadaceae	Pseudomonas	0.02488	0.02642	99.25	0	0	0	0.08	0	0.01	0	0	0	0	0	0	0.01	0.1
235	Bacteria	Deinococcus-Thermus	Deinococcus-Thermus	Deinococci	Deinococcales	Deinococcaceae	Deinococcus	0.02469	0.02622	99.27	0	0	0.05	0	0	0	0	0	0	0	0	0	0.14	0.01
251	Bacteria	Bacteria	Bacteria	Bacteria	Bacteria	Bacteria	Bacteria	0.02446	0.02598	99.3	0.29	0	0	0	0	0	0	0	0	0	0	0	0.04	0
220	Bacteria	Fusobacteria	Fusobacteria	Fusobacteriia	Fusobacteriales	Leptotrichiaceae	Leptotrichia	0.02435	0.02586	99.32	0.41	0	0	0	0	0	0	0	0	0	0	0	0	0
243	Bacteria	Proteobacteria	Betaproteobacteria	Betaproteobacteria	Burkholderiales	Burkholderiaceae	Ralstonia	0.02432	0.02583	99.35	0	0	0.49	0	0	0	0	0	0	0	0	0	0	0
218	Bacteria	Firmicutes	Firmicutes	Negativicutes	Selenomonadales	Veillonellaceae	Mitsuokella	0.02365	0.02511	99.37	0	0	0	0	0.14	0	0	0	0	0	0	0	0	0
244	Bacteria	Proteobacteria	Alphaproteobacteria	Alphaproteobacteria	Caulobacterales	Caulobacteraceae	Phenylobacterium	0.02227	0.02365	99.4	0	0	0	0	0	0	0	0	0	0	0	0	0	0.1
203	Bacteria	Elusimicrobia	Elusimicrobia	Elusimicrobia	Elusimicrobiales	Elusimicrobiaceae	Elusimicrobium	0.0216	0.02294	99.42	0	0	0	0	0	0.16	0	0	0	0	0	0	0	0
200	Bacteria	Actinobacteria	Actinobacteria	Actinobacteria	Actinomycetales	Corynebacteriaceae	Corynebacterium	0.02123	0.02254	99.44	0	0	0	0	0	0	0.33	0	0	0	0	0	0	0
254	Bacteria	Proteobacteria	Gammaproteobacteria	Gammaproteobacteria	Pseudomonadales	Pseudomonadaceae	Pseudomonadaceae	0.01962	0.02084	99.46	0	0	0	0	0.11	0	0	0	0	0	0	0	0	0
308	Bacteria	Proteobacteria	Gammaproteobacteria	Gammaproteobacteria	Pseudomonadales	Moraxellaceae	Acinetobacter	0.01928	0.02047	99.49	0	0	0.02	0	0.01	0	0	0	0	0.33	0	0	0.05	0
217	Bacteria	Bacteroidetes	Bacteroidetes	Flavobacteriia	Flavobacteriales	Flavobacteriaceae	Myroides	0.01876	0.01992	99.5	0	0	0	0.16	0	0	0	0	0	0	0	0	0	0.06
257	Bacteria	Cyanobacteria/Chloroplast	Cyanobacteria/Chloroplast	Cyanobacteria/Chloroplast	Cyanobacteria/Chloroplast	Cyanobacteria/Chloroplast	Cyanobacteria/Chloroplast	0.01867	0.01982	99.54	0.32	0	0	0	0	0	0	0	0	0	0	0	0	0
263	Bacteria	Planctomycetes	Planctomycetes	Planctomycetia	Planctomycetales	Planctomycetaceae	Planctomycetaceae	0.01867	0.01982	99.52	0.32	0	0	0	0	0	0	0	0	0	0	0	0	0
260	Bacteria	Firmicutes	Firmicutes	Bacilli	Bacillales	Staphylococcaceae	Staphylococcaceae	0.01692	0.01796	99.56	0	0	0	0	0.1	0	0	0	0	0	0	0	0	0
336	Bacteria	Proteobacteria	Gammaproteobacteria	Gammaproteobacteria	Pseudomonadales	Moraxellaceae	Moraxellaceae	0.0167	0.01773	99.58	0	0	0.02	0	0	0	0	0	0	0.03	0	0	0.11	0
189	Bacteria	Firmicutes	Firmicutes	Clostridia	Clostridiales	Ruminococcaceae	Ruminococcaceae	0.01653	0.01756	99.6	0	0	0	0	0	0	0	0	0	0	0	0	0.12	0
221	Bacteria	Bacteria	Bacteria	Bacteria	Bacteria	Bacteria	Bacteria	0.01623	0.01724	99.62	0.27	0	0	0	0	0	0	0	0	0	0	0	0	0
319	Bacteria	Proteobacteria	Betaproteobacteria	Betaproteobacteria	Burkholderiales	Oxalobacteraceae	Oxalobacteraceae	0.01563	0.01659	99.63	0	0	0	0	0	0.1	0	0	0	0	0	0	0	0.01
201	Bacteria	Actinobacteria	Actinobacteria	Actinobacteria	Actinomycetales	Actinomycetales	Actinomycetales	0.01473	0.01564	99.65	0	0	0	0	0	0	0	0.7	0	0	0	0	0	0
247	Bacteria	Actinobacteria	Actinobacteria	Actinobacteria	Actinomycetales	Nocardioidaceae	Nocardioidaceae	0.01464	0.01554	99.66	0	0	0	0	0	0	0.25	0	0	0	0	0	0	0
372	Bacteria	Bacteroidetes	Bacteroidetes	Flavobacteriia	Flavobacteriales	Flavobacteriaceae	Flavobacterium	0.01422	0.0151	99.68	0	0	0	0	0	0	0	0	0	0	0	0	0.1	0
326	Bacteria	Actinobacteria	Actinobacteria	Actinobacteria	Gaiellales	Gaiellaceae	Gaiella	0.01406	0.01493	99.69	0	0	0	0	0	0.09	0.04	0	0	0	0	0	0	0
230	Bacteria	Proteobacteria	Deltaproteobacteria	Deltaproteobacteria	Desulfuromonadales	Geobacteraceae	Geobacter	0.01365	0.01449	99.71	0	0	0	0	0	0.1	0	0	0	0	0	0	0	0
275	Bacteria	Proteobacteria	Alphaproteobacteria	Alphaproteobacteria	Rhizobiales	Bradyrhizobiaceae	Bradyrhizobiaceae	0.01307	0.01388	99.72	0	0	0	0	0	0	0	0	0	0	1.32	0	0	0
210	Bacteria	Proteobacteria	Betaproteobacteria	Betaproteobacteria	Burkholderiales	Burkholderiales	Burkholderiales	0.01293	0.01372	99.73	0	0.16	0	0	0	0	0	0	0	0	0	0	0	0
193	Bacteria	Cyanobacteria/Chloroplast	Cyanobacteria/Chloroplast	Cyanobacteria	Family_I	GpI	GpI	0.01285	0.01364	99.75	0	0	0	0	0.07	0	0	0	0	0	0	0	0	0
224	Bacteria	Proteobacteria	Alphaproteobacteria	Alphaproteobacteria	Rhizobiales	Aurantimonadaceae	Aureimonas	0.01233	0.01309	99.76	0	0	0	0	0	0	0	0	0	0	0	0	0.09	0
318	Bacteria	Proteobacteria	Betaproteobacteria	Betaproteobacteria	Burkholderiales	Alcaligenaceae	Alcaligenaceae	0.01217	0.01292	99.77	0	0	0	0	0.07	0	0	0	0	0	0	0	0	0
300	Bacteria	Firmicutes	Firmicutes	Negativicutes	Selenomonadales	Selenomonadales	Selenomonadales	0.01149	0.0122	99.79	0	0	0	0	0.07	0	0	0	0	0	0	0	0	0
367	Bacteria	Proteobacteria	Gammaproteobacteria	Gammaproteobacteria	Xanthomonadales	Xanthomonadaceae	Stenotrophomonas	0.01129	0.01198	99.8	0.15	0	0	0	0	0	0	0	0	0	0	0	0	0.01
234	Bacteria	Firmicutes	Firmicutes	Negativicutes	Selenomonadales	Veillonellaceae	Dialister	0.01081	0.01148	99.81	0	0	0	0	0.06	0	0	0	0	0	0	0	0	0
315	Bacteria	Actinobacteria	Actinobacteria	Actinobacteria	Actinobacteria	Actinobacteria	Actinobacteria	0.01061	0.01127	99.82	0	0	0	0	0	0	0.16	0	0	0	0	0	0	0
297	Bacteria	Bacteroidetes	Bacteroidetes	Flavobacteriia	Flavobacteriales	Flavobacteriaceae	Flavobacterium	0.01058	0.01123	99.83	0	0	0	0	0	0	0	0	0	0	0	0	0.07	0
241	Bacteria	Proteobacteria	Alphaproteobacteria	Alphaproteobacteria	Rhizobiales	Bradyrhizobiaceae	Rhodoblastus	0.01014	0.01077	99.84	0	0	0	0	0.06	0	0	0	0	0	0	0	0	0
172	Bacteria	Firmicutes	Firmicutes	Bacilli	Bacillales	Bacillaceae	Bacillus	0.01005	0.01067	99.85	0	0	0	0	0	0	0	0	0	0	0	0	0.07	0
407	Bacteria	Proteobacteria	Betaproteobacteria	Betaproteobacteria	Rhodocyclales	Rhodocyclaceae	Rhodocyclaceae	0.009384	0.009964	99.86	0	0	0	0	0	0.07	0	0	0	0	0	0	0	0
302	Bacteria	Bacteroidetes	Bacteroidetes	Sphingobacteriia	Sphingobacteriales	Sphingobacteriaceae	Sphingobacterium	0.008928	0.00948	99.87	0	0	0	0	0	0	0	0	0	0	0	0	0	0.04
111	Bacteria	Proteobacteria	Alphaproteobacteria	Alphaproteobacteria	Sphingomonadales	Sphingomonadaceae	Sphingomonas	0.008919	0.009471	99.88	0.04	0	0	0	0	0	0.08	0	0	0	0	0	0	0.01
245	Bacteria	Cyanobacteria/Chloroplast	Cyanobacteria/Chloroplast	Chloroplast	Chloroplast	Streptophyta	Streptophyta	0.008869	0.009418	99.89	0.1	0	0	0	0	0	0	0	0	0	0	0	0	0.02
282	Bacteria	Tenericutes	Tenericutes	Mollicutes	Entomoplasmatales	Entomoplasmataceae	Entomoplasma	0.008331	0.008846	99.9	0	0	0	0	0	0	0	0	0	0	0	0	0	0.04
182	Bacteria	Bacteroidetes	Bacteroidetes	Flavobacteriia	Flavobacteriales	Flavobacteriaceae	Elizabethkingia	0.008008	0.008503	99.91	0.14	0	0	0	0	0	0	0	0	0	0	0	0	0
252	Bacteria	Proteobacteria	Gammaproteobacteria	Gammaproteobacteria	Aeromonadales	Aeromonadaceae	Aeromonas	0.007432	0.007891	99.92	0	0	0	0	0.04	0	0	0	0	0	0	0	0	0
303	Bacteria	Firmicutes	Firmicutes	Clostridia	Clostridiales	Ruminococcaceae	Ruminococcaceae	0.007317	0.007769	99.93	0	0	0	0	0	0	0	0	0	0	0	0	0.05	0
298	Bacteria	Firmicutes	Firmicutes	Bacilli	Lactobacillales	Enterococcaceae	Enterococcus	0.006811	0.007232	99.93	0	0	0	0	0	0	0	0	0	0	0	0	0.01	0.03
283	Bacteria	Actinobacteria	Actinobacteria	Actinobacteria	Actinomycetales	Actinomycetales	Actinomycetales	0.006258	0.006645	99.94	0.11	0	0	0	0	0	0	0	0	0	0	0	0	0
392	Bacteria	Proteobacteria	Alphaproteobacteria	Alphaproteobacteria	Rhizobiales	Phyllobacteriaceae	Mesorhizobium	0.00605	0.006424	99.95	0	0	0	0	0	0	0	0	0	0	0	0	0	0.03
404	Bacteria	Proteobacteria	Alphaproteobacteria	Alphaproteobacteria	Rhizobiales	Bradyrhizobiaceae	Afipia	0.005866	0.006229	99.95	0	0	0	0.03	0	0	0	0	0	0	0.25	0	0	0.01
208	Bacteria	Bacteria	Bacteria	Bacteria	Bacteria	Bacteria	Bacteria	0.005756	0.006112	99.96	0	0	0	0	0	0.04	0	0	0	0	0	0	0	0
307	Bacteria	Actinobacteria	Actinobacteria	Actinobacteria	Actinomycetales	Pseudonocardiaceae	Actinomycetospora	0.005605	0.005952	99.96	0.1	0	0	0	0	0	0	0	0	0	0	0	0	0
304	Bacteria	Firmicutes	Firmicutes	Negativicutes	Selenomonadales	Veillonellaceae	Anaerospora	0.004803	0.0051	99.97	0	0	0	0	0	0	0	0	0	0	0	0	0	0.02
229	Bacteria	Planctomycetes	Planctomycetes	Planctomycetia	Planctomycetales	Planctomycetaceae	Planctomycetaceae	0.004733	0.005026	99.97	0	0	0	0	0.03	0	0	0	0	0	0	0	0	0
238	Bacteria	Proteobacteria	Gammaproteobacteria	Gammaproteobacteria	Enterobacteriales	Enterobacteriaceae	Gibbsiella	0.004422	0.004696	99.98	0	0	0	0	0	0	0.07	0	0	0	0	0	0	0
233	Bacteria	Planctomycetes	Planctomycetes	Planctomycetia	Planctomycetales	Planctomycetaceae	Schlesneria	0.004313	0.00458	99.98	0	0	0	0	0	0	0	0	0	0	0	0	0.03	0
264	Bacteria	Bacteria	Bacteria	Bacteria	Bacteria	Bacteria	Bacteria	0.003593	0.003815	99.99	0	0	0	0	0	0.03	0	0	0	0	0	0	0	0
259	Bacteria	Proteobacteria	Gammaproteobacteria	Gammaproteobacteria	Pseudomonadales	Moraxellaceae	Enhydrobacter	0.00289	0.003068	99.99	0	0	0	0	0	0.02	0	0	0	0	0	0	0	0
277	Bacteria	Actinobacteria	Actinobacteria	Actinobacteria	Actinomycetales	Nocardioidaceae	Nocardioides	0.002651	0.002815	99.99	0	0	0	0	0	0	0	0.12	0	0	0	0	0	0
305	Bacteria	Actinobacteria	Actinobacteria	Actinobacteria	Actinomycetales	Intrasporangiaceae	Arsenicicoccus	0.002402	0.002551	100	0.04	0	0	0	0	0	0	0	0	0	0	0	0	0
388	Bacteria	Actinobacteria	Actinobacteria	Actinobacteria	Actinomycetales	Actinomycetales	Actinomycetales	0.002402	0.002551	100	0.04	0	0	0	0	0	0	0	0	0	0	0	0	0
321	Bacteria	Bacteria	Bacteria	Bacteria	Bacteria	Bacteria	Bacteria	0.001526	0.00162	100	0	0.02	0	0	0	0	0	0	0	0	0	0	0	0
